# Supplementary material for: Thermal adaptation of soil microbial growth traits in response to chronic warming
Source: Appl Environ Microbiol. 2023 Oct 25;89(11):e00825-23. doi: 10.1128/aem.00825-23 (PMC10686086; doi:10.1128/aem.00825-23)
Supplement: Tables S1 to S4 — Table S1 contains genome metadata. n.d. denotes that data is no longer available for raw reads. Table S2 includes residual standard error (RSE) data for Ratkowsky 1983 and Macromolecular Rate Theory (MMRT) for all isolates. Tables S3 and S4 include estimates of microbial traits for both Ratkowsky 1983 and MMRT models, respectively. [file aem.00825-23-s0003.xlsx]

## Sheet: TableS1_genome_metadata
Isolate	Taxonomic identification	Soil Horizon	Warming Treatment	Soil collection date	Isolation media	Isolation atmosphere	Isolation pretreatment	Growth media	Sequencing technology	Genome sequence facility	BioProject Accession Number	BioSample	SRA accession number	Genome assembly accession number
19YEA23	Ochrobactrum sp. 19YEA23	surface	warm	2013	Bandounas lignin	aerobic	baited with lignin BioSep beads in field for 3 months	10% TSB	PacBio RS, PacBio RS II	DOE JGI	PRJNA953142	SAMN34114870	SRX19996399	GCA_029909865.1
24YEA27	Gemmobacter sp. 24YEA27	subsurface	control	2013	Bandounas lignin	aerobic	baited with lignin BioSep beads in field for 3 months	10% TSB	PacBio RSII	UMMS	PRJNA944975	SAMN34128533	n.d.	GCA_030052995.1
28DA2	Rhizobium sp. 28DA2	subsurface	warm	2013	BioSep; Bandounas lignin	aerobic	baited with lignin BioSep beads in field for 3 months	10% TSB	ONT MinION	DeAngelis Lab	PRJNA944975	SAMN33771228	SRX19697956	GCA_030550875.1
28YEA48	Beijerinckia sp. 28-YEA-48	subsurface	warm	2013	Bandounas lignin	aerobic	baited with lignin BioSep beads in field for 3 months	R2B	PacBio RSII	DOE JGI	PRJEB16420	SAMN05443249	SRX2158373	GCA_900104955.1
AN5	Rhizobium sp. AN5	surface	control	2013	BioSep; Bandounas lignin	COY 5% H2, 5%CO2, 90% N2	baited with lignin BioSep beads in field for 3 months	10% TSB	PacBio RS, PacBio RS II	DOE JGI	PRJNA323194	SAMN05216358	SRX2134227, SRX2134226	GCA_900215255.1
AN63	Rhizobium sp. AN63	subsurface	warm	2013	BioSep; Bandounas lignin	COY 5% H2, 5%CO2, 90% N2	baited with lignin BioSep beads in field for 3 months	10% TSB	ONT MinION	DeAngelis Lab	PRJNA944975	SAMN33771229	SRX19697957	JAVFDK000000000
AN64	Rhizobium sp. AN64	subsurface	control	2013	BioSep; Bandounas lignin	COY 5% H2, 5%CO2, 90% N2	baited with lignin BioSep beads in field for 3 months	10% TSB	ONT MinION	DeAngelis Lab	PRJNA944975	SAMN33771230	SRX19697960	JARWMJ000000000
AN67	Rhizobium sp. AN67	surface	control	2013	BioSep; Bandounas lignin	COY 5% H2, 5%CO2, 90% N2	baited with lignin BioSep beads in field for 3 months	10% TSB	Illumina NovaSeq S4	DOE JGI	PRJNA945120	SAMN33774313	SRX19744497	GCA_029909905.1
AN68	Rhizobium sp. AN68	surface	control	2013	BioSep; Bandounas lignin	COY 5% H2, 5%CO2, 90% N2	baited with lignin BioSep beads in field for 3 months	10% TSB	ONT MinION	DeAngelis Lab	PRJNA944975	SAMN33771224	SRX19697962	JARWMI000000000
AN69	Rhizobium sp. AN69	surface	control	2013	BioSep; Bandounas lignin	COY 5% H2, 5%CO2, 90% N2	baited with lignin BioSep beads in field for 3 months	10% TSB	ONT MinION	DeAngelis Lab	PRJNA944975	SAMN33771232	SRX19697963	JARWMG000000000
AN6A	Rhizobium sp. AN6A	subsurface	warm	2013	BioSep; Bandounas lignin	COY 5% H2, 5%CO2, 90% N2	baited with lignin BioSep beads in field for 3 months	10% TSB	PacBio RS, PacBio RS II	DOE JGI	PRJNA319694	SAMN05216595	SRX2134223, SRX2134222	GCA_900215635.1
AN70	Rhizobium sp. AN70	surface	control	2013	BioSep; Bandounas lignin	COY 5% H2, 5%CO2, 90% N2	baited with lignin BioSep beads in field for 3 months	10% TSB	Illumina NovaSeq S4	DOE JGI	PRJNA944975	SAMN33771226	SRX19744517	GCA_029909835.1
AN73	Rhizobium sp. AN73	surface	control	2013	BioSep; Bandounas lignin	COY 5% H2, 5%CO2, 90% N2	baited with lignin BioSep beads in field for 3 months	10% TSB	ONT MinION	DeAngelis Lab	PRJNA944975	SAMN33771227	SRX19697966	JARWME000000000
AN78	Ochrobactrum sp. AN78	surface	control	2013	Bandounas lignin	COY 5% H2, 5%CO2, 90% N2	baited with lignin BioSep beads in field for 3 months	10% TSB	Illumina NovaSeq S4	DOE JGI	PRJNA953141	SAMN34114872	SRX19996401	GCA_029909885.1
AN80A	Rhizobium sp. AN80A	subsurface	warm	2013	Bandounas lignin	COY 5% H2, 5%CO2, 90% N2	baited with lignin BioSep beads in field for 3 months	10% TSB	ONT MinION	DeAngelis Lab	PRJNA944975	SAMN34138697	SRX19945129	GCA_030053015.1
AN83	Rhizobium sp. AN83	subsurface	warm	2013	BioSep; Bandounas lignin	COY 5% H2, 5%CO2, 90% N2	baited with lignin BioSep beads in field for 3 months	10% TSB	ONT MinION	DeAngelis Lab	PRJNA944975	SAMN33771234	SRX19697967	JARWMH000000000
AN88	Rhizobium sp. AN88	subsurface	control	2013	BioSep; Bandounas lignin	COY 5% H2, 5%CO2, 90% N2	baited with lignin BioSep beads in field for 3 months	10% TSB	ONT MinION	DeAngelis Lab	PRJNA944975	SAMN33771235	SRX19697958	JARWMD000000000
AN95	Rhizobium sp. AN95	subsurface	warm	2013	BioSep; Bandounas lignin	COY 5% H2, 5%CO2, 90% N2	baited with lignin BioSep beads in field for 3 months	10% TSB	ONT MinION	DeAngelis Lab	PRJNA944975	SAMN33771236	SRX19697959	JARWMF000000000
GAS191	Rhizobiales sp. GAS191	mineral	control	2014	VL55 xylan	aerobic	vigorous shaking with reducing and dispersal agents	R2B	PacBio RS, PacBio RS II	DOE JGI	PRJNA331268	SAMN05444161	SRX2158385, SRX2158384	GCA_900105365.1
GAS231	Afipia sp. GAS231	mineral	control	2014	VL55 ROC	aerobic with coy switch	vigorous shaking with reducing and dispersal agents	R2B	PacBio RS, PacBio RS II	DOE JGI	PRJEB16208	SAMN05444050	SRX2158389, SRX2158388	GCA_900103365.1
GAS462	Beijerinkia sp.	mineral	control	2014	VL55 xylan	aerobic	none	R2A	Illumina NovaSeq S4	DOE JGI	PRJNA953140	SAMN34114871	SRX19997420	GCA_029909845.1
GAS524	Bradyrhizobium ottawaense GAS524	mineral	control	2014	VL55 PP	COY 5% H2, 5%CO2, 90% N2	vigorous shaking with reducing and dispersal agents	R2B	PacBio RS, PacBio RS II	DOE JGI	PRJNA331281	SAMN05444163	SRX2158403 , SRX2158402	GCA_900099825.1
MT12	Bradyrhizobium erythrophlei MT12	organic	control	2014	VL55 xylan	aerobic	none	R2B	PacBio RS, PacBio RS II	DOE JGI	PRJNA331282	SAMN05444164	SRX2158398	GCA_900105845.1
Table S1. Genome metadata (isolation, growth , and sequencing details) for isolates included in the study. n.d. denotes that data is no longer available for raw reads.

## Sheet: TableS2_RSE
ID	origin	Ratkowsky 1983 RSE	modified MMRT RSE	original MMRT RSE
19YEA23	warm	0.0008572 on 84 degrees of freedom	0.6706 on 84 degrees of freedom	0.7619 on 85 degrees of freedom
24YEA27	control	0.001349 on 64 degrees of freedom	1.017 on 56 degrees of freedom	1.017 on 57 degrees of freedom
28DA2	warm	0.002495 on 82 degrees of freedom	1.393 on 78 degrees of freedom	1.416 on 80 degrees of freedom
28YEA48	warm	0.001999 on 83 degrees of freedom	0.9548 on 74 degrees of freedom	0.9788 on 75 degrees of freedom
AN5	control	0.001005 on 67 degrees of freedom	1.432 on 61 degrees of freedom	1.685 on 62 degrees of freedom
AN63	warm	0.001531 on 81 degrees of freedom	1.22 on 72 degrees of freedom	1.221 on 73 degrees of freedom
AN64	control	0.001943 on 79 degrees of freedom	0.7164 on 76 degrees of freedom	0.8626 on 77 degrees of freedom
AN67	control	0.001092 on 77 degrees of freedom	1.105 on 65 degrees of freedom	1.227 on 66 degrees of freedom
AN68	control	0.0007984 on 81 degrees of freedom	0.7176 on 79 degrees of freedom	0.9811 on 80 degrees of freedom
AN69	control	0.001352 on 79 degrees of freedom	1.03 on 67 degrees of freedom	1.051 on 68 degrees of freedom
AN6A	warm	0.001335 on 69 degrees of freedom	0.8595 on 63 degrees of freedom	1.155 on 64 degrees of freedom
AN70	control	0.001385 on 79 degrees of freedom	1.153 on 72 degrees of freedom	1.247 on 73 degrees of freedom
AN73	control	0.0008659 on 81 degrees of freedom	1.233 on 70 degrees of freedom	1.33 on 71 degrees of freedom
AN78	control	0.000951 on 78 degrees of freedom	0.8982 on 74 degrees of freedom	1.074 on 75 degrees of freedom
AN80A	warm	0.00104 on 77 degrees of freedom	1.306 on 60 degrees of freedom	1.316 on 61 degrees of freedom
AN83	warm	0.002121 on 69 degrees of freedom	1.103 on 76 degrees of freedom	1.146 on 77 degrees of freedom
AN88	control	0.001822 on 80 degrees of freedom	0.5661 on 80 degrees of freedom	0.6402 on 81 degrees of freedom
AN95	warm	0.001453 on 83 degrees of freedom	0.7756 on 79 degrees of freedom	0.9246 on 80 degrees of freedom
GAS191	control	0.005622 on 81 degrees of freedom	1.964 on 72 degrees of freedom	1.951 on 73 degrees of freedom
GAS231	control	0.001224 on 58 degrees of freedom	1.151 on 42 degrees of freedom	1.157 on 43 degrees of freedom
GAS462	control	0.001584 on 67 degrees of freedom	0.9181 on 56 degrees of freedom	0.9173 on 57 degrees of freedom
GAS524	control	0.002876 on 78 degrees of freedom	1.388 on 69 degrees of freedom	1.385 on 70 degrees of freedom
MT12	control	0.0007226 on 68 degrees of freedom	0.9367 on 59 degrees of freedom	1.051 on 60 degrees of freedom
Table S2. Residual standard errors (RSE) for Ratkowsky 1983 and Macromolecular Rate Theory models were calculated to quantify model fit adequacy.

## Sheet: TableS3_Ratkowsky_traits
Isolate	origin	Ratkowsky parameter (OD600nm^(1/2)*min/ºC)	Optimum growth temperature (ºC)	Maximum growth temperature (ºC)
19YEA23	warm	0.0036	30.3	38.62
24YEA27	control	0.0074	28.95	35.98
28DA2	warm	0.0038	31.1	37.54
28YEA48	warm	0.0067	32.65	37.86
AN5	control	0.0043	29.14	36.4
AN63	warm	14.712	27.29	38.06
AN64	control	0.0057	31.64	37.54
AN67	control	0.004	28.39	36.41
AN68	control	0.0036	30.31	37.57
AN69	control	0.004	28.46	36.5
AN6A	warm	0.0059	30.59	35.75
AN70	control	0.0048	28.51	36.43
AN73	control	0.0047	27.81	36.4
AN78	control	1.0942	27.18	37.55
AN80A	warm	0.006	29.55	36.26
AN83	warm	0.0037	31.5	37.59
AN88	control	0.0055	31.76	37.64
AN95	warm	0.0049	30.87	36.57
GAS191	control	0.003	31.09	38.52
GAS231	control	13.6532	28.23	38.51
GAS462	control	0.0028	33.18	36.84
GAS524	control	0.0076	32.68	37.79
MT12	control	0.0031	28.91	35.77
Table S3. Ratkowsky 1983 microbial growth traits. The Ratkowsky 1983 model was fitted on growth rate over temperature for each isolate. The model was used to estimate temperature sensitivity of growth (Ratkowsky parameter), optimum growth temperature, and maximum growth temperature.

## Sheet: TableS4_MMRT_traits
ID	origin	H (J)	A	B	S (J/K)	Topt (ºC)	Tinf (ºC)
19YEA23	warm	-296000	-9720	159000	-1300	31.41	28.33
24YEA27	control	185000	-5440	13500	312	28.28	23.35
28DA2	warm	53100	-4470	34100	-124	29.3	25.43
28YEA48	warm	-102000	-6640	111000	-670	33.06	27.82
AN5	control	-1220000	-35100	575000	-4400	30.94	28.36
AN63	warm	567000	4820	-168000	1600	27.08	34.23
AN64	control	-253000	-12200	187000	-1160	31.32	27.82
AN67	control	-345000	-16000	212000	-1460	29.64	27.34
AN68	control	-1070000	-22900	427000	-3890	31.82	29.09
AN69	control	-25600	-6170	55500	-389	28.47	25.92
AN6A	warm	-1100000	-35300	561000	-3990	30.91	28.2
AN70	control	-235000	-13400	168000	-1090	29.49	27.08
AN73	control	-238000	-14200	171000	-1100	29.14	26.91
AN78	control	-867000	-21000	355000	-3220	30.59	28.54
AN80A	warm	125000	-6410	35300	104	28.85	24.73
AN83	warm	-152000	-8790	123000	-815	30.77	27.55
AN88	control	-79500	-7730	106000	-572	31.22	27.44
AN95	warm	-305000	-14000	204000	-1330	30.73	27.73
GAS191	control	147000	-572	-4880	175	33.57	19.48
GAS231	control	9980	-9260	96600	-290	30	26.37
GAS462	control	-118000	-4590	84900	-723	33.63	29.01
GAS524	control	145000	-4150	48900	157	33.06	26.73
MT12	control	-436000	-18900	260000	-1780	29.88	27.49
Table S4. Macromolecular Rate Theory (MMRT) microbial growth traits. MMRTl was fitted on growth rate over temperature for each isolate. The model was used to estimate temperature sensitivity of growth (Tinf) and optimum growth temperature (Topt). H, A, B, and S are model parameters.
